# Supplementary material for: An attempt to identify the issues underlying the lack of consistent conceptualisations in the field of student mathematics-related beliefs
Source: PLoS One. 2019 Nov 6;14(11):e0224696. doi: 10.1371/journal.pone.0224696 (PMC6834264; doi:10.1371/journal.pone.0224696)
Supplement: S1 File — (XLSX) [file pone.0224696.s001.xlsx]

## Sheet: Hoja1
[N]	Author	Tittle	Year	Publication	Google Scholar Citation	Research Gate Citation	max	Fail in Achiving Dim. 1	Fail in Achiving Dim. 2	Fail in Achiving Dim. 3	Fail in Achiving Dim. 4
113	Bandura A	Social learning theory	1977	Book	54233		54233				x
83	Deci EL, Ryan RM	Intrinsic motivation and self-determination in human behavior	1985	Book	41230	7735	41230	x		x
14	De Vellis, RF	Scale Development: Theory and Applications	2003	Book	21237	4979	21237	x			x
122	Anastasi A	Psychological Testing	1976	Book	16181	9	16181				x
124	Streiner DL, Norman GR	Health Measurement Scales: A Practical Guide to Their Development and Use	1995	Book	14197	3849	14197				x
54	Pintrich PR, De Groot V	Motivational and self-regulated learning components of classroom academic performance	1990	J. Educ. Psychol. 82(1):33-40.	9834	3395	9834			x
123	Pedhazur E, Schmelkin L	Measurement, Design and Analysis: An Integrated Approach	1991	Book	6616	2104	6616				x
24	Schoenfeld, AH	Mathematical problem solving	1985	Book	5905	1535	5905	x	x
56	Pintrich PR, Smith DAF, García T, McKeachie WJ	A manual for the use of the Motivated Strategies for Learning Questionnaire MSLQ	1991	Ann Arbor, MI: National Center for Research to Improve Postsecondary Teaching and Learning. University of Michigan.	5892	2876	5892			x
55	Bandura A	Social cognitive theory of self-regulation	1991	Organizational Behavior and Human Decision Processes. 50(2):248-287.	5616	2300	5616	x
114	Schunk DH	Self-efficacy and academic motivation	2019	Book	4099	1357	4099				x
2	Thompson A	Teachers’ beliefs and conceptions: A synthesis of the research	1992	Grouws DA, editor. Handbook of research on mathematics teaching and learning. New York: Macmillan. p. 127-146.	3617	1278	3617		x
57	Schommer M	Effects of beliefs about the nature of knowledge on comprehension	1990	J. Pers. Soc. Psychol. 82(3):498-504	2875	1309	2875	x
7	McLeod, DB	Research on affect in mathematics education: A reconceptualization	1992	Grouws DA, editor. Handbook of research on mathematics teaching and learning. New York: Macmillan. p. 575-596.	2171	862	2171		x
104	Mullis I, Martin MO, Gonzalez EJ, Gregory KD, Garden RA., O’Connor, KM, et al	TIMSS 1999. International Mathematics Report. Boston: International Study Center, Lynch School of Education and Boston College	2000	Book	1946		1946			x
105	Mullis I, Martin MO, Foy P, Hooper M	TIMSS 2015 International Results in Mathematics	2019	Book	1946		1946			x
65	Fennema E, Sherman JA	Fennema-Sherman mathematics attitudes scales: Instruments designed to measure attitudes toward the learning of mathematics by males and females	1976	Journal for Research in Mathematics Education. 7(5):324- 326	1641	642	1641	x	x		x
111	Meece JL, Wigfield A, Eccles JS	Predictors of math anxiety and its influence on young adolescents’ course enrollment intentions and performance in mathematics	1990	J. Educ. Psychol. 82(1):60-70.	1554	744	1554			x
100	Elliot AJ, McGregor HA	A 2 x 2 achievement goal framework	2001	J. Pers. Soc. Psychol. 80(3): 501-519		1478	1478			x
110	Meece JL, Anderman EM, Anderman LH	Classroom goal structure, student motivation, and academic achievement	2006	Annu. Rev. Psychol. 57: 487-503.	1294	684	1294			x
108	Marsh HW, Craven RG	Reciprocal effects of self-concept and performance from a multidimensional perspective: Beyond seductive pleasure and unidimensional perspectives	2006	Perspect. Psychol. Sci. 1 (2):133-163	1125	549	1125			x
101	Eccles JS, Adler TF, Futterman R, Goff SB, Kaczala CM, Meece JL, et al	Expectancies, values, and academic behaviors	1983	Spence JT, editor. Achievement and Achievement Motivation. San Francisco, CA: Freeman. p. 75-146		1068	1068			x
115	Marsh HW	Verbal and math self-concepts: An internal/external frame of reference model	1986	Am. Educ. Res. J. 23:129-149.	1057	346	1057				x
116	Marsh HW	The structure of academic self-concept: The Marsh/Shavelson model	1990	J. Educ. Psychol. 82(4):623-636.	974	346	974				x
106	Mullis I, Martin MO	TIMSS 2019 Assessment Frameworks	2017	Book	635		635			x
85	Jehng JJ, Johnson S, Anderson RC	Schooling and students’ epistemological beliefs about learning	1993	Contemp. Educ. Psychol. 18:23-35.	620	309	620	x
117	Marsh HW, O'Mara A	Reciprocal effects between academic self-concept, self-esteem, achievement, and attainment over seven adolescent years: Unidimensional and multidimensional perspectives of self-concept	2008	Pers. Soc. Psychol. Bull. 34(4),542-552.	537	287	537				x
96	Tapia M, Marsh GE	An instrument to measure mathematics attitudes	2004	Acad. Exch. Q. 8(2):16-21.	524	237	524			x
98	Dweck CS, Elliott ES	Achievement motivation	1993	Mussen PH, editor. Handbook of child psychology: Socialization, personality, and social development. Vol. 4. New York: Wiley. p. 643-691.		515	515			x
82	Marsh HW, Hau KT, Artelt C, Baumert J, Peschar JL	OECD’s Brief Self-Report Measure of Educational Psychology’s Most Useful Affective Constructs: Cross-Cultural, Psychometric Comparisons Across 25 Countries	2006	Int. J. Test. 6(4):311-360.	441	260	441	x
87	Pintrich PR	Motivation and classroom learning	2003	Weiner IB, Reynolds WM, Miller GJ, editors. Handbook of psychology. Hoboken, NJ: John Wiley & Sons. p. 103-122	374	142	374	x
10	Op’t Eynde P, De Corte E, Verschaffel L.	Framing students' mathematics-related beliefs: A quest for conceptual clarity and a comprehensive categorization	2002	Beliefs: A hidden variable in mathematics education? Dordrecht: Kluwer. p.13-38.	373	96	373	x			x
107	Becker M, McElvany N, Kortenbruck M	Intrinsic and extrinsic reading motivation as predictors of reading literacy: A longitudinal study	2010	J. Educ. Psychol. 102(4):773-785	361	133	361			x
15	Marsh HW	Self-concept theory, measurement and research into practice: The role of self-concept in educational psychology	2007	Book		310	310	x
66	Kloosterman P, Stage FK	Measuring beliefs about mathematical problem solving	1992	Sch. Sci. Math. 92(3): 109-115	308	121	308		x		x
89	Hart L	Describing the affective domain: Saying what we mean	1989	McLeod D, Adams V, editors. Affect and mathematical problemsolving New York: Springer-Verlag. p. 37-45	307	106	307		x
84	Garofalo J	Beliefs and their influence on mathematical performance	1989	Math. Teach. 82(7):502-505.	225	86	225	x
90	Beswick K	The beliefs/practice connection in broadly defined contexts	2005	Math. Educ. Res. J. 17(2):39-68	213	101	213		x
99	Darnon C, Muller D, Schrager SM, Pannuzzo N, Butera, F	Mastery and performance goals predict epistemic and relational conflict regulation	2006	J. Educ. Psychol. 98(4):766-776	192	141	192			x
88	Mason L	High school students’ beliefs about maths, mathematical problem solving and their achievement in maths: a cross-sectional study	2003	Educ. Psychol. 23(1):73-85.	161	84	161		x
97	Gil-Ignacio N, Guerrero E, Blanco L	The affective domain in mathematics learning	2006	Int. Electron. J. Math. Educ. 1(1):16-32.	137	26	137			x
81	Mousoulides N, Philippou G.	Students’ motivational beliefs, self-regulation strategies and mathematics achievement	2005	Chick H L, Vincent JI, editors. Proceedings of the 29th Conference of the International Group for the Psychology of Mathematics Education. Vol 3. Melbourne, Australia: PME. p. 321-328	103	38	103	x
67	Op't Eynde P, De Corte E	Students' Mathematics-Related Belief Systems: Design and Analysis of a Questionnaire	2003	Paper presented in the symposium "The relationship between students' epistemological beliefs, cognition, and learning", organized at the 2003 Annual Meeting of the American Educational Research Association, April 21-25, 2003 in Chicago.	96		96		x		x
8	Pehkonen E.	Pupils’ View of Mathematics: Initial report for an international comparison project	1995	[Research Report 152]. University of Helsinki: Department of Education	84		84	x	x
125	Doepken D, Lawsky E, Padwa L	Modified fennema-sherman attitude scales	1993	Paper presented at Woodrow Wilson Gender Equity in Mathematics and Science Congress. Princetown, NJ.	78		78				x
118	Marsh H, Xu W, Martin AJ	Self-concept: A synergy of theory, method, and application	2012	Harris K, Graham S, Urdan T, editors. APA Educational Psychology Handbook, Vol. 1: Theories, Constructs, and Critical Issues. American Psychological Association, Washington, DC. p. 427-458.	55	26	55				x
86	Fadlelmula FK, Cakiroglu E, Sungur S	Developing a structural model on the relationship among motivational beliefs, self-regulated learning strategies, and achievement in mathematics	2015	Int. J. Sci. Math. Educ. 13(6),1355-1375.	37	19	37	x
112	OECD	PISA 2018 Assessment and Analytical Framework	2019	Book	6	37	37				x
53	Lazim MA, Abu Osman, MT, Wan Salihin WA	The statistical evidence in describing the students’ beliefs about mathematics	2004	Int. J. Emerg. Math. Educ. 6(1):1-12.	34	13	34	x	x
80	Pehkonen E	A hidden regulating factor in mathematics classrooms: Mathematics-related beliefs	2001	Ahtee M, Bjockqvist O, Pehkonen E, Vatanen V, editors. Research on Mathematics and Science Education. Institute for Educational Research: University of Jyvaskyla. 2001. p. 11-35.	30		30	x	x
5	Hannula MS, Laakso J	The structure of mathematics related beliefs, attitudes and motivation among Finnish grade 4 and grade 8 students	2011	Ubuz B, editor. Proceedings of the 35th Conference of the International Group for the Psychology of Mathematics Education. Vol 1. Ankara, Turkey: PME. p. 9-16.	22	11	22	x		x
46	Rösken B, Hannula MS, Pehkonen E, Kaasila R, Laine A	Identifying dimensions of students’ view of mathematics	2007	Proceedings of Fifth Conference of the European Society for Research in Mathematics Education. Larnaca, Cyprus.	21	9	21	x	x
127	Andrews P, Diego-Mantecón JM	Instrument adaptation in cross-cultural studies of students’ mathematics-related beliefs: Learning from healthcare research	2015	Compare. 45(4): 545-567.	21	10	21				x
61	Ren L, Green JL, Smith WM	Using the Fennema-Sherman mathematics attitude scales with lower-primary teachers	2016	Math. Educ. Res. J. 28(2):303-326.	14	5	14				x
119	OECD	PISA 2012 Results: Ready to Learn: Students’ Engagement, Drive and Self-Beliefs (Volume III)	2013	Book	14		14				x
109	Andrews P, Diego-Mantecón JM, Op ’t Eynde P, Sayers J	Evaluating the sensitivity of the refined mathematics-related beliefs questionnaire to nationality, gender and age	2007	Pitta-Pantazi D, Philipou G, editors. Proceedings of the Fifth Congress of the European Society for Research in Mathematics Education. Cyprus: University of Cyprus. Department of Education. p. 209-218	12		12			x
121	Taylor MW	Changing Students’ Minds about Mathematics: Examining Short-Term Changes in the Beliefs of Middle-School Students	2008	Paper presented at the American Educational Research Association Conference. New York City, New York	11	2	11				x
59	Yang X, Leung FK	The Relationships among Pre-service Mathematics Teachers’ Beliefs about Mathematics, Mathematics Teaching, and Use of Technology in China	2015	Eurasia J. Math. Sci. Technol. Educ. 116:1363-1378.	10	2	10		x
60	Bofah EAT, Hannula MS.	Students' views on mathematics in single-sex and coed classrooms in Ghana	2016	Eur. J. Sci. Math. Ed. 4(2):229-250.	9	8	9		x	x
58	Sumpter L	‘Boys Press All the Buttons and Hope It Will Help’: Upper Secondary School Teachers’ Gendered Conceptions About Students’ Mathematical Reasoning	2016	Int. J. Sci. Math. Educ. 14(8):1535-1552.	7	5	7		x
102	Caballero A, Guerrero E, Blanco LJ	Actitudes y emociones ante las Matemáticas en estudiantes para Maestros	2007	Camacho M, Bolea P, Murillo P, González MT, editors. Investigación en Educación Matemática. XI Simposio de la SEIEM. La laguna: SEIEM. p. 41-52.		5	5			x
68	Blomqvist A, Elamari U, Sumpter L	Grade 2 and grade 5 students' conceptions about mathematics and mathematics education	2012	Proceedings of NORMA, 11	4		4		x
120	OECD	PISA 2012 Results: Creative Problem Solving: Students’ Skills in Tackling Real-life Problems (Volume V)	2014	Book	4		4				x
93	Rolka K, Roesken-Winter, B	Networking Theories to Understand Beliefs and Their Crucial Role in Mathematics Education	2015	From beliefs to dynamic affect systems in mathematics education. Springer International Publishing. p. 73-93.	1	2	2		x
9	De Corte E.	Mathematics-related beliefs of Ecuadorian students of grades 8–10	2015	Int. J. Educ. Res. 72:1-13.		1	1	x	x
70	Lam CC, Lai E, Wong JLY	Hong Kong junior secondary students’ changing conceptions of mainland China	2012	Int. Res, Geog. Environ. Educ. 213:223-246.	1	1	1		x
92	Wong NY, Lam CC, Wong KM, Leung FKS, Mok IAC	How do Hong Kong students think about mathematics?	2003	From beliefs to dynamic affect systems in mathematics education. Springer International Publishing. p. 73-93.	1	1	1		x
91	Frempong G	Assessing students’ attitudes toward mathematics from a multilevel perspective	1998	Proceedings of the Annual Meeting of the North American Chapter of the International Group for the Psychology of Mathematics Education. p. 515-520.			0		x
94	Tsiapou V	Liu Hui Shares His Views with Young Students	2018	Mathematics, Education and History. Springer, Cham. p. 231-254.			0		x
95	Jackson M, Aurah C, Wanjala M	Teachers' Attitude Toward Mathematics Classroom Discourse in Secondary Schools in Kenya	2018	Int. J. Sci. Res. Manag. 6(09):M-2018.			0		x
103	Martin MO, Kelly DL, editors	TIMSS technical report. Volume II. Implementation and analysis, primary and middle school years	1997	Book			0			x
126	Op’t Eynde P, De Corte E, Verschaffel L	Beliefs and metacognition: An analysis of junior-high students’ mathematics-related beliefs	2006	Veenman M, Desoete A, editors. Metacognition in mathematics education. Hauppauge, NY: Nova Science Publisher. p. 79-97.			0				x
